# Supplementary material for: Decoding Mammalian Ribosome-mRNA States by Translational GTPase Complexes
Source: Cell. 2016 Nov 17;167(5):1229–1240.e15. doi: 10.1016/j.cell.2016.10.046 (PMC5119991; doi:10.1016/j.cell.2016.10.046)
Supplement: Table S3. 28S and 18S rRNA Sequences, Related to Figure 1 [file mmc2.xlsx]

## Sheet: 28S
Base	Human	Model
1	C	C
2	G	G
3	C	C
4	G	G
5	A	A
6	C	C
7	C	C
8	U	U
9	C	C
10	A	A
11	G	G
12	A	A
13	U	U
14	C	C
15	A	A
16	G	G
17	A	A
18	C	C
19	G	G
20	U	U
21	G	G
22	G	G
23	C	C
24	G	G
25	A	A
26	C	C
27	C	C
28	C	C
29	G	G
30	C	C
31	U	U
32	G	G
33	A	A
34	A	A
35	U	U
36	U	U
37	U	U
38	A	A
39	A	A
40	G	G
41	C	C
42	A	A
43	U	U
44	A	A
45	U	U
46	U	U
47	A	A
48	G	G
49	U	U
50	C	C
51	A	A
52	G	G
53	C	C
54	G	G
55	G	G
56	A	A
57	G	G
58	G	G
59	A	A
60	G	A
61	A	A
62	A	A
63	G	G
64	A	A
65	A	A
66	A	A
67	C	C
68	U	U
69	A	A
70	A	A
71	C	C
72	C	C
73	A	A
74	G	G
75	G	G
76	A	A
77	U	U
78	U	U
79	C	C
80	C	C
81	C	C
82	U	U
83	C	C
84	A	A
85	G	G
86	U	U
87	A	A
88	A	A
89	C	C
90	G	G
91	G	G
92	C	C
93	G	G
94	A	A
95	G	G
96	U	U
97	G	G
98	A	A
99	A	A
100	C	C
101	A	A
102	G	G
103	G	G
104	G	G
105	A	A
106	A	A
107	G	G
108	A	A
109	G	G
110	C	C
111	C	C
112	C	C
113	A	A
114	G	G
115	C	C
116	G	G
117	C	C
118	C	C
119	G	G
120	A	A
121	A	A
122	U	U
123	C	C
124	C	C
125	C	C
126	C	C
127	G	G
128	C	C
129	C	C
130	C	C
131	C	C
132	G	G
133	C	C
134	G	G
135	G	G
136	C	C
137	G	G
138	G	G
139	G	G
140	G	G
141	C	C
142	G	G
143	C	C
144	G	G
145	G	G
146	G	G
147	A	A
148	C	A
149	A	A
150	U	U
151	G	G
152	U	U
153	G	G
154	G	G
155	C	C
156	G	G
157	U	U
158	A	A
159	C	C
160	G	G
161	G	G
162	A	A
163	A	A
164	G	G
165	A	A
166	C	C
167	C	C
168	C	C
169	G	A
170	C	C
171	U	U
172	C	C
173	C	C
174	C	C
175	C	C
176	G	G
177	G	G
178	C	C
179	G	G
180	C	C
181	C	C
182	G	G
183	C	-
184	U	-
185	C	-
186	G	-
187	U	-
188	G	-
189	G	G
190	G	G
191	G	G
192	G	G
193	G	G
194	C	C
195	C	C
196	C	C
197	A	A
198	A	A
199	G	G
200	U	U
201	C	C
202	C	C
203	U	U
204	U	U
205	C	C
206	U	U
207	G	G
208	A	A
209	U	U
210	C	C
211	G	G
212	A	A
213	G	G
214	G	G
215	C	C
216	C	C
217	C	C
218	A	A
219	G	G
220	C	C
221	C	C
222	C	C
223	G	G
224	U	U
225	G	G
226	G	G
227	A	A
228	C	C
229	G	G
230	G	G
231	U	U
232	G	G
233	U	U
234	G	G
235	A	A
236	G	G
237	G	G
238	C	C
239	C	C
240	G	G
241	G	G
242	U	U
243	A	A
244	G	G
245	C	C
246	G	G
247	G	G
248	C	C
249	C	C
250	C	C
251	C	C
252	C	C
253	G	G
254	G	G
255	C	C
256	G	G
257	C	C
258	G	G
259	C	C
260	C	C
261	G	G
262	G	G
263	G	G
264	C	C
265	C	C
266	C	C
267	G	G
268	G	G
269	G	G
270	U	U
271	C	C
272	U	U
273	U	U
274	C	C
275	C	C
276	C	C
277	G	G
278	G	G
279	A	A
280	G	G
281	U	U
282	C	C
283	G	G
284	G	G
285	G	G
286	U	U
287	U	U
288	G	G
289	C	C
290	U	U
291	U	U
292	G	G
293	G	G
294	G	G
295	A	A
296	A	A
297	U	U
298	G	G
299	C	C
300	A	A
301	G	G
302	C	C
303	C	C
304	C	C
305	A	A
306	A	A
307	A	A
308	G	G
309	C	C
310	G	G
311	G	G
312	G	G
313	U	U
314	G	G
315	G	G
316	U	U
317	A	A
318	A	A
319	A	A
320	C	C
321	U	U
322	C	C
323	C	C
324	A	A
325	U	U
326	C	C
327	U	U
328	A	A
329	A	A
330	G	G
331	G	G
332	C	C
333	U	U
334	A	A
335	A	A
336	A	A
337	U	U
338	A	A
339	C	C
340	C	C
341	G	G
342	G	G
343	C	C
344	A	A
345	C	C
346	G	G
347	A	A
348	G	G
349	A	A
350	C	C
351	C	C
352	G	G
353	A	A
354	U	U
355	A	A
356	G	G
357	U	U
358	C	C
359	A	A
360	A	A
361	C	C
362	A	A
363	A	A
364	G	G
365	U	U
366	A	A
367	C	C
368	C	C
369	G	G
370	U	U
371	A	A
372	A	A
373	G	G
374	G	G
375	G	G
376	A	A
377	A	A
378	A	A
379	G	G
380	U	U
381	U	U
382	G	G
383	A	A
384	A	A
385	A	A
386	A	A
387	G	G
388	A	A
389	A	A
390	C	C
391	U	U
392	U	U
393	U	U
394	G	G
395	A	A
396	A	A
397	G	G
398	A	A
399	G	G
400	A	A
401	G	G
402	A	A
403	G	G
404	U	U
405	U	U
406	C	C
407	A	A
408	A	A
409	G	G
410	A	A
411	G	G
412	G	G
413	G	G
414	C	C
415	G	G
416	U	U
417	G	G
418	A	A
419	A	A
420	A	A
421	C	C
422	C	C
423	G	G
424	U	U
425	U	U
426	A	A
427	A	A
428	G	G
429	A	A
430	G	G
431	G	G
432	U	U
433	A	A
434	A	A
435	A	A
436	C	C
437	G	G
438	G	G
439	G	G
440	U	U
441	G	G
442	G	G
443	G	G
444	G	G
445	U	U
446	C	C
447	C	C
448	G	G
449	C	C
450	G	G
451	C	C
452	A	A
453	G	G
454	U	U
455	C	C
456	C	C
457	G	G
458	C	C
459	C	C
460	C	C
461	G	G
462	G	G
463	A	A
464	G	G
465	G	G
466	A	A
467	U	U
468	U	U
469	C	C
470	A	A
471	A	A
472	C	C
473	C	C
474	C	C
475	G	G
476	G	G
477	C	C
478	G	G
479	G	G
480	C	C
481	G	G
481A		C
482	G	G
483	G	G
484	U	U
485	C	C
486	C	C
487	G	G
488	G	G
489	C	C
490	C	C
491	G	G
492	U	U
493	G	G
494	U	C
495	C	C
496	G	G
497	G	G
498	C	C
499	G	G
500	G	G
501	C	-
502	C	-
503	C	-
504	G	G
505	G	G
506	C	C
507	G	G
508	G	G
509	A	A
510	U	U
511	C	C
512	U	U
513	U	U
514	U	-
515	C	C
516	C	C
517	C	C
518	G	G
519	C	C
520	C	U
521	C	C
522	C	C
523	C	C
524	C	-
525	G	-
526	U	-
527	U	-
528	C	-
529	C	-
530	U	-
531	C	-
532	C	-
533	C	-
534	G	-
535	A	-
536	C	-
537	C	-
538	C	-
539	C	-
540	U	-
541	C	-
542	C	-
543	A	-
544	C	-
545	C	-
546	C	-
547	G	-
548	C	-
549	C	-
550	C	-
551	U	-
552	C	-
553	C	-
554	C	-
555	U	-
556	U	-
557	C	-
558	C	-
559	C	-
560	C	-
561	C	-
562	G	-
563	C	-
564	C	-
565	G	-
566	C	-
567	C	-
568	C	-
569	C	-
570	U	-
571	C	-
572	C	-
573	U	-
574	C	-
575	C	-
576	U	-
577	C	-
578	C	-
579	U	-
580	C	-
581	C	-
582	C	-
583	C	-
584	G	-
585	G	-
586	A	-
587	G	-
588	G	-
589	G	-
590	G	-
591	G	-
592	C	-
593	G	-
594	G	-
595	G	-
596	C	-
597	U	-
598	C	-
599	C	-
600	G	-
601	G	-
602	C	-
603	G	-
604	G	-
605	G	-
606	U	-
607	G	-
608	C	-
609	G	-
610	G	-
611	G	-
612	G	-
613	G	-
614	U	-
615	G	-
616	G	-
617	G	-
618	C	-
619	G	-
620	G	-
621	G	-
622	C	-
623	G	-
624	G	-
625	G	-
626	G	-
627	C	-
628	C	-
629	G	-
630	G	-
631	G	-
632	G	-
633	G	-
634	U	-
635	G	-
636	G	-
637	G	-
638	G	G
639	U	U
640	C	C
641	G	G
642	G	G
643	C	C
644	G	G
645	G	G
646	G	G
647	G	G
648	G	G
649	A	A
650	C	C
651	C	C
652	G	G
653	U	C
654	C	C
655	C	C
656	C	C
657	C	C
658	C	C
659	G	G
660	A	G
661	C	C
662	C	C
663	G	G
664	G	G
665	C	C
666	G	G
667	A	A
668	C	C
669	C	C
670	G	G
671	G	G
672	C	C
673	C	C
674	G	G
675	C	C
676	C	C
677	G	G
678	C	C
679	C	C
680	G	G
681	G	G
682	G	G
683	C	C
684	G	G
685	C	C
686	A	A
687	U	U
688	U	U
689	U	U
690	C	C
691	C	C
692	A	A
693	C	C
694	C	C
695	G	G
696	C	C
697	G	G
698	G	G
699	C	C
700	G	G
701	G	G
702	U	U
703	G	G
704	C	C
705	G	G
706	C	C
707	C	C
708	G	G
709	C	C
710	G	G
711	A	A
712	C	C
713	C	C
714	G	G
715	G	G
716	C	C
717	U	U
718	C	C
719	C	C
720	G	G
721	G	G
722	G	G
723	A	A
724	C	C
725	G	G
726	G	G
727	C	C
728	U	U
729	G	G
730	G	G
731	G	G
732	A	A
733	A	A
734	G	G
735	G	G
736	C	C
737	C	C
738	C	C
738A		C
739	G	G
740	G	G
741	C	C
742	G	G
743	G	G
744	G	G
745	G	G
746	A	A
747	A	A
748	G	G
749	G	G
750	U	U
751	G	G
752	G	G
753	C	C
754	U	C
755	C	C
756	G	G
757	G	G
758	G	G
759	G	G
760	G	G
761	G	-
762	C	-
763	C	-
764	C	-
765	C	-
766	G	-
767	U	-
768	C	-
769	C	-
770	G	-
771	U	-
772	C	-
773	C	-
774	G	-
775	U	-
776	C	-
777	C	-
778	G	-
779	U	-
780	C	-
781	C	-
782	G	-
783	U	-
784	C	-
785	C	-
786	U	-
787	C	-
788	C	-
789	U	-
790	C	-
791	C	-
792	U	-
793	C	-
794	C	-
795	C	-
796	C	-
797	C	-
798	G	-
799	U	-
800	C	-
801	U	-
802	C	-
803	C	-
804	G	-
805	C	-
806	C	-
807	C	-
808	C	-
809	C	-
810	C	-
811	G	-
812	G	-
813	C	-
814	C	-
815	C	-
816	C	-
817	G	-
818	C	-
819	G	-
820	U	-
821	C	-
822	C	-
823	U	-
824	C	-
825	C	-
826	C	-
827	U	-
828	C	-
829	G	-
830	G	-
831	G	-
832	A	-
833	G	-
834	G	-
835	G	-
836	C	-
837	G	-
838	C	-
839	G	-
840	C	-
841	G	-
842	G	-
843	G	-
844	U	-
845	C	-
846	G	-
847	G	-
848	G	-
849	G	-
850	C	-
851	G	-
852	G	-
853	C	-
854	G	-
855	G	-
856	C	-
857	G	-
858	G	-
859	C	-
860	G	-
861	G	-
862	C	-
863	G	-
864	G	-
865	C	-
866	G	-
867	G	-
868	U	-
869	G	-
870	G	-
871	C	-
872	G	-
873	G	-
874	C	-
875	G	-
876	G	-
877	C	-
878	G	-
879	G	-
880	C	-
881	G	-
882	G	-
883	C	-
884	G	-
885	G	-
886	C	-
887	G	-
888	G	-
889	C	-
890	G	-
891	G	-
892	G	-
893	A	-
894	C	-
895	C	-
896	G	-
897	A	-
898	A	-
899	A	-
900	C	-
901	C	-
902	C	-
903	C	-
904	C	C
905	C	C
906	C	C
907	C	C
908	G	G
909	A	G
910	G	G
911	U	U
912	G	G
913	U	U
914	U	U
915	A	A
916	C	C
917	A	A
918	G	G
919	C	C
920	C	C
921	C	C
922	C	C
922A		G
922B		C
923	C	C
924	C	C
925	C	C
926	G	G
927	G	G
928	C	C
929	A	A
930	G	G
931	C	C
932	A	A
933	G	G
934	C	C
935	A	A
935A		G
936	C	C
937	U	U
938	C	C
939	G	G
940	C	C
941	C	C
942	G	G
943	A	A
944	A	A
945	U	U
946	C	C
947	C	C
948	C	C
949	G	G
950	G	G
951	G	G
952	G	G
953	C	C
954	C	C
955	G	G
956	A	A
957	G	G
958	G	G
959	G	G
960	A	A
961	G	G
962	C	C
963	G	G
964	A	A
965	G	G
966	A	A
967	C	C
968	C	C
969	C	C
970	G	G
971	U	U
971A		G
972	C	C
973	G	G
974	C	C
975	C	C
976	G	G
977	C	C
978	G	G
979	C	C
980	U	U
981	C	C
982	U	U
983	C	C
984	C	C
985	C	C
986	C	C
987	C	C
988	C	C
989	U	U
990	C	C
991	C	-
992	C	-
993	G	-
994	G	-
995	C	-
996	G	-
997	C	-
998	C	-
999	C	-
1000	A	-
1001	C	-
1002	C	-
1003	C	-
1004	C	-
1005	C	-
1006	G	-
1007	C	-
1008	G	-
1009	G	-
1010	G	-
1011	G	-
1012	A	-
1013	A	-
1014	U	-
1015	C	-
1016	C	-
1017	C	-
1018	C	-
1019	C	-
1020	G	-
1021	C	-
1022	G	-
1023	A	-
1024	G	-
1025	G	-
1026	G	-
1027	G	-
1028	G	-
1029	G	-
1030	U	-
1031	C	-
1032	U	-
1033	C	-
1034	C	-
1035	C	-
1036	C	-
1037	C	-
1038	G	-
1039	C	-
1040	G	-
1041	G	-
1042	G	-
1043	G	-
1044	G	-
1045	C	-
1046	G	-
1047	C	-
1048	G	-
1049	C	-
1050	C	-
1051	G	-
1052	G	-
1053	C	-
1054	G	-
1055	U	-
1056	C	-
1057	U	-
1058	C	-
1059	C	-
1060	U	-
1061	C	-
1062	G	-
1063	U	-
1064	G	G
1065	G	G
1066	G	G
1067	G	G
1068	G	G
1069	G	G
1070	G	G
1071	C	C
1072	C	C
1073	G	G
1074	G	G
1075	G	G
1076	C	C
1077	C	C
1078	A	A
1079	C	C
1080	C	C
1081	C	C
1082	C	C
1083	U	U
1084	C	C
1085	C	C
1086	C	C
1087	A	A
1088	C	C
1089	G	G
1090	G	G
1091	C	C
1092	G	G
1093	C	C
1094	G	G
1095	A	A
1096	C	C
1097	C	C
1098	G	G
1099	C	C
1100	U	U
1101	C	-
1102	U	-
1103	C	-
1104	C	-
1105	C	-
1106	A	-
1107	C	-
1108	C	-
1109	C	-
1110	C	-
1111	U	-
1112	C	-
1113	C	-
1114	U	-
1115	C	-
1116	C	-
1117	C	-
1118	C	-
1119	G	-
1120	C	-
1121	G	-
1122	C	-
1123	C	-
1124	C	-
1125	C	-
1126	C	-
1127	G	-
1128	C	-
1129	C	-
1130	C	-
1131	C	-
1132	G	-
1133	G	-
1134	C	-
1135	G	-
1136	A	-
1137	C	-
1138	G	-
1139	G	-
1140	G	-
1141	G	-
1142	G	-
1143	G	-
1144	G	-
1145	G	-
1146	U	-
1147	G	-
1148	C	-
1149	C	-
1150	G	-
1151	C	-
1152	G	-
1153	C	-
1154	G	-
1155	C	-
1156	G	-
1157	G	-
1158	G	-
1159	U	-
1160	C	-
1161	G	-
1162	G	-
1163	G	-
1164	G	-
1165	G	-
1166	G	-
1167	C	-
1168	G	G
1169	G	G
1170	G	G
1171	G	G
1172	C	C
1173	G	G
1174	G	G
1175	A	A
1176	C	C
1177	U	U
1178	G	G
1179	U	U
1180	C	C
1181	C	-
1182	C	-
1183	C	C
1184	A	A
1185	G	G
1186	U	U
1187	G	G
1188	C	C
1189	G	G
1190	C	C
1191	C	C
1192	C	C
1193	C	C
1194	G	G
1195	G	G
1196	G	G
1197	C	C
1198	G	G
1199	G	G
1200	G	G
1201	U	U
1202	C	C
1203	G	G
1204	C	C
1205	G	G
1206	C	C
1207	C	C
1208	G	G
1209	U	U
1210	C	C
1211	G	G
1212	G	G
1213	G	G
1214	C	C
1215	C	C
1216	C	C
1217	G	G
1218	G	G
1219	G	G
1220	G	G
1221	G	G
1222	A	A
1223	G	-
1224	G	-
1225	U	-
1226	U	-
1227	C	-
1228	U	-
1229	C	-
1230	U	-
1231	C	-
1232	G	-
1233	G	G
1234	G	G
1235	G	G
1236	C	C
1237	C	C
1238	A	A
1239	C	C
1240	G	-
1241	C	-
1242	G	-
1243	C	-
1244	G	G
1245	C	C
1246	G	G
1247	U	U
1248	C	C
1249	C	C
1250	C	C
1251	C	C
1252	C	C
1253	G	-
1254	A	-
1255	A	-
1256	G	-
1257	A	-
1258	G	-
1259	G	-
1260	G	-
1261	G	-
1262	G	-
1263	A	-
1264	C	-
1265	G	-
1266	G	-
1267	C	-
1268	G	-
1269	G	-
1270	A	-
1271	G	G
1272	C	C
1273	G	G
1274	A	A
1275	G	G
1276	C	C
1277	G	G
1278	C	C
1279	A	A
1280	C	C
1281	G	G
1282	G	G
1283	G	G
1284	G	G
1285	U	U
1286	C	C
1287	G	G
1288	G	G
1289	C	C
1290	G	G
1291	G	G
1292	C	C
1293	G	G
1294	A	A
1295	C	U
1296	G	G
1297	U	U
1298	C	C
1299	G	G
1300	G	G
1301	C	C
1302	U	U
1303	A	A
1304	C	C
1305	C	C
1306	C	C
1307	A	A
1308	C	C
1309	C	C
1310	C	C
1311	G	G
1312	A	A
1313	C	C
1314	C	C
1315	C	C
1316	G	G
1317	U	U
1318	C	C
1319	U	U
1320	U	U
1321	G	G
1322	A	A
1323	A	A
1324	A	A
1325	C	C
1326	A	A
1327	C	C
1328	G	G
1329	G	G
1330	A	A
1331	C	C
1332	C	C
1333	A	A
1334	A	A
1335	G	G
1336	G	G
1337	A	A
1338	G	G
1339	U	U
1340	C	C
1341	U	U
1342	A	A
1343	A	A
1344	C	C
1345	A	A
1346	C	C
1347	G	G
1348	U	U
1349	G	G
1350	C	C
1351	G	G
1352	C	C
1353	G	G
1354	A	A
1355	G	G
1356	U	U
1357	C	C
1358	G	G
1359	G	G
1360	G	G
1361	G	G
1362	G	G
1363	C	C
1364	U	U
1365	C	-
1366	G	-
1367	C	-
1368	A	A
1369	C	C
1370	G	G
1371	A	A
1372	A	A
1373	A	A
1374	G	G
1375	C	C
1376	C	C
1377	G	G
1378	C	C
1379	C	C
1380	G	G
1381	U	U
1382	G	G
1383	G	G
1384	C	C
1385	G	G
1386	C	C
1387	A	A
1388	A	A
1389	U	U
1390	G	G
1391	A	A
1392	A	A
1393	G	G
1394	G	G
1395	U	U
1396	G	G
1397	A	A
1398	A	A
1399	G	G
1400	G	G
1401	C	C
1402	C	C
1403	G	G
1404	G	G
1405	C	C
1406	G	G
1406A		G
1406B		C
1406C		G
1407	C	-
1408	G	-
1409	C	-
1410	U	-
1411	C	C
1411A		G
1411B		C
1411C		C
1412	G	G
1413	C	C
1414	C	C
1415	G	G
1416	G	G
1417	C	C
1418	C	C
1419	G	G
1420	A	A
1421	G	G
1422	G	G
1423	U	U
1424	G	G
1425	G	G
1426	G	G
1427	A	A
1428	U	U
1429	C	C
1430	C	C
1431	C	C
1432	G	G
1433	A	A
1434	G	G
1435	G	G
1436	C	C
1437	C	C
1438	U	U
1439	C	-
1440	U	U
1441	C	C
1442	C	C
1443	A	A
1444	G	G
1445	U	U
1446	C	C
1447	C	C
1448	G	G
1449	C	C
1450	C	C
1451	G	G
1452	A	A
1453	G	G
1454	G	G
1455	G	G
1456	C	C
1457	G	G
1458	C	C
1459	A	A
1460	C	C
1461	C	C
1462	A	A
1463	C	C
1464	C	C
1465	G	G
1466	G	G
1467	C	C
1468	C	C
1469	C	C
1470	G	G
1471	U	U
1472	C	C
1473	U	U
1474	C	C
1475	G	G
1476	C	C
1477	C	C
1478	C	C
1479	G	G
1480	C	C
1481	C	C
1482	G	G
1483	C	C
1484	G	G
1485	C	C
1486	C	C
1487	G	G
1488	G	G
1489	G	G
1490	G	G
1491	A	A
1492	G	G
1493	G	G
1494	U	U
1495	G	G
1496	G	G
1497	A	A
1498	G	G
1499	C	C
1500	A	A
1501	C	C
1502	G	G
1503	A	A
1504	G	G
1505	C	C
1506	G	G
1507	C	C
1508	A	A
1509	C	C
1510	G	G
1511	U	U
1512	G	G
1513	U	U
1514	U	U
1515	A	A
1516	G	G
1517	G	G
1518	A	A
1519	C	C
1520	C	C
1521	C	C
1522	G	G
1523	A	A
1524	A	A
1525	A	A
1526	G	G
1527	A	A
1528	U	U
1529	G	G
1530	G	G
1531	U	U
1532	G	G
1533	A	A
1534	A	A
1535	C	C
1536	U	U
1537	A	A
1538	U	U
1539	G	G
1540	C	C
1541	C	C
1542	U	U
1543	G	G
1544	G	G
1545	G	G
1546	C	C
1547	A	A
1548	G	G
1549	G	G
1550	G	G
1551	C	C
1552	G	G
1553	A	A
1554	A	A
1555	G	G
1556	C	C
1557	C	C
1558	A	A
1559	G	G
1560	A	A
1561	G	G
1562	G	G
1563	A	A
1564	A	A
1565	A	A
1566	C	C
1567	U	U
1568	C	C
1569	U	U
1570	G	G
1571	G	G
1572	U	U
1573	G	G
1574	G	G
1575	A	A
1576	G	G
1577	G	G
1578	U	U
1579	C	C
1580	C	C
1581	G	G
1582	U	U
1583	A	A
1584	G	G
1585	C	C
1586	G	G
1587	G	G
1588	U	U
1589	C	C
1590	C	C
1591	U	U
1592	G	G
1593	A	A
1594	C	C
1595	G	G
1596	U	U
1597	G	G
1598	C	C
1599	A	G
1600	A	A
1601	A	A
1602	U	U
1603	C	C
1604	G	G
1605	G	G
1606	U	U
1607	C	C
1608	G	G
1609	U	U
1610	C	C
1611	C	C
1612	G	G
1613	A	A
1614	C	C
1615	C	C
1616	U	U
1617	G	G
1618	G	G
1619	G	G
1620	U	U
1621	A	A
1622	U	U
1623	A	A
1624	G	G
1625	G	G
1626	G	G
1627	G	G
1628	C	C
1629	G	G
1630	A	A
1631	A	A
1632	A	A
1633	G	G
1634	A	A
1635	C	C
1636	U	U
1637	A	A
1638	A	A
1639	U	U
1640	C	C
1641	G	G
1642	A	A
1643	A	A
1644	C	C
1645	C	C
1646	A	A
1647	U	U
1648	C	C
1649	U	U
1650	A	A
1651	G	G
1652	U	U
1653	A	A
1654	G	G
1655	C	C
1656	U	U
1657	G	G
1658	G	G
1659	U	U
1660	U	U
1661	C	C
1662	C	C
1663	C	C
1664	U	U
1665	C	C
1666	C	C
1667	G	A
1668	A	A
1669	A	A
1670	G	G
1671	U	U
1672	U	U
1673	U	U
1674	C	C
1675	C	C
1676	C	C
1677	U	U
1678	C	C
1679	A	A
1680	G	G
1681	G	G
1682	A	A
1683	U	U
1684	A	A
1685	G	G
1686	C	C
1687	U	U
1688	G	G
1689	G	G
1690	C	C
1691	G	G
1692	C	C
1693	U	U
1694	C	C
1695	U	U
1696	C	C
1697	G	-
1698	C	-
1699	A	-
1700	G	-
1701	A	-
1702	C	-
1703	C	-
1704	C	-
1705	G	-
1706	A	-
1707	C	-
1708	G	-
1709	C	-
1710	A	-
1711	C	-
1712	C	-
1713	C	-
1714	C	-
1715	C	-
1716	G	-
1717	C	-
1718	C	-
1719	A	-
1720	C	C
1721	G	G
1722	C	C
1723	A	A
1724	G	G
1725	U	U
1726	U	U
1727	U	U
1728	U	U
1729	A	A
1730	U	U
1731	C	C
1732	C	C
1733	G	G
1734	G	G
1735	U	U
1736	A	A
1737	A	A
1738	A	A
1739	G	G
1740	C	C
1741	G	G
1742	A	A
1743	A	A
1744	U	U
1745	G	G
1746	A	A
1747	U	U
1748	U	U
1749	A	A
1750	G	G
1751	A	A
1752	G	G
1753	G	G
1754	U	U
1755	C	C
1756	U	U
1757	U	U
1758	G	G
1759	G	G
1760	G	G
1761	G	G
1762	C	C
1763	C	C
1764	G	G
1765	A	A
1766	A	A
1767	A	A
1768	C	C
1769	G	G
1770	A	A
1771	U	U
1772	C	C
1773	U	U
1774	C	C
1775	A	A
1776	A	A
1777	C	C
1778	C	C
1779	U	U
1780	A	A
1781	U	U
1782	U	U
1783	C	C
1784	U	U
1785	C	C
1786	A	A
1787	A	A
1788	A	A
1789	C	C
1790	U	U
1791	U	U
1792	U	U
1793	A	A
1794	A	A
1795	A	A
1796	U	U
1797	G	G
1798	G	G
1799	G	G
1800	U	U
1801	A	A
1802	A	A
1803	G	G
1804	A	A
1805	A	A
1806	G	G
1807	C	C
1808	C	C
1809	C	C
1810	G	G
1811	G	G
1812	C	C
1813	U	U
1814	C	C
1815	G	G
1816	C	C
1817	U	U
1818	G	G
1819	G	G
1820	C	U
1821	G	G
1822	U	U
1823	G	G
1824	G	G
1825	A	A
1826	G	G
1827	C	C
1828	C	C
1829	G	G
1830	G	G
1831	G	G
1832	C	C
1833	G	G
1834	U	U
1835	G	G
1836	G	G
1837	A	A
1838	A	A
1839	U	U
1840	G	G
1841	C	C
1842	G	G
1843	A	A
1844	G	G
1845	U	U
1846	G	G
1847	C	C
1848	C	C
1849	U	U
1850	A	A
1851	G	G
1852	U	U
1853	G	G
1854	G	G
1855	G	G
1856	C	C
1857	C	C
1858	A	A
1859	C	C
1860	U	U
1861	U	U
1862	U	U
1863	U	U
1864	G	G
1865	G	G
1866	U	U
1867	A	A
1868	A	A
1869	G	G
1870	C	C
1871	A	A
1872	G	G
1873	A	A
1874	A	A
1875	C	C
1876	U	U
1877	G	G
1878	G	G
1879	C	C
1880	G	G
1881	C	C
1882	U	U
1883	G	G
1884	C	C
1885	G	G
1886	G	G
1887	G	G
1888	A	A
1889	U	U
1890	G	G
1891	A	A
1892	A	A
1893	C	C
1894	C	C
1895	G	G
1896	A	A
1897	A	A
1898	C	C
1899	G	G
1900	C	C
1901	C	C
1902	G	G
1903	G	G
1904	G	G
1905	U	U
1906	U	U
1907	A	A
1908	A	A
1909	G	G
1910	G	G
1911	C	C
1912	G	G
1913	C	C
1914	C	C
1915	C	C
1916	G	G
1917	A	A
1918	U	U
1919	G	G
1920	C	C
1921	C	C
1922	G	G
1923	A	A
1924	C	C
1925	G	G
1926	C	C
1927	U	U
1928	C	C
1929	A	A
1930	U	U
1931	C	C
1932	A	A
1933	G	G
1934	A	A
1935	C	C
1936	C	C
1937	C	C
1938	C	C
1939	A	A
1940	G	G
1941	A	A
1942	A	A
1943	A	A
1944	A	A
1945	G	G
1946	G	G
1947	U	U
1948	G	G
1949	U	U
1950	U	U
1951	G	G
1952	G	G
1953	U	U
1954	U	U
1955	G	G
1956	A	A
1957	U	U
1958	A	A
1959	U	U
1960	A	A
1961	G	G
1962	A	A
1963	C	C
1964	A	A
1965	G	G
1966	C	C
1967	A	A
1968	G	G
1969	G	G
1970	A	A
1971	C	U
1972	G	G
1973	G	G
1974	U	U
1975	G	G
1976	G	G
1977	C	C
1978	C	C
1979	A	A
1980	U	U
1981	G	G
1982	G	G
1983	A	A
1984	A	A
1985	G	G
1986	U	U
1987	C	C
[truncated: 3,097 more rows]

## Sheet: 18S
Base	Human	Model
1	U	U
2	A	A
3	C	C
4	C	C
5	U	U
6	G	G
7	G	G
8	U	U
9	U	U
10	G	G
11	A	A
12	U	U
13	C	C
14	C	C
15	U	U
16	G	G
17	C	C
18	C	C
19	A	A
20	G	G
21	U	U
22	A	A
23	G	G
24	C	C
25	A	A
26	U	U
27	A	A
28	U	U
29	G	G
30	C	C
31	U	U
32	U	U
33	G	G
34	U	U
35	C	C
36	U	U
37	C	C
38	A	A
39	A	A
40	A	A
41	G	G
42	A	A
43	U	U
44	U	U
45	A	A
46	A	A
47	G	G
48	C	C
49	C	C
50	A	A
51	U	U
52	G	G
53	C	C
54	A	A
55	U	U
56	G	G
57	U	U
58	C	C
59	U	U
60	A	A
61	A	A
62	G	G
63	U	U
64	A	A
65	C	C
66	G	G
67	C	C
68	A	A
69	C	C
70	G	G
71	G	G
72	C	C
73	C	C
74	G	G
75	G	G
76	U	U
77	A	A
78	C	C
79	A	A
80	G	G
81	U	U
82	G	G
83	A	A
84	A	A
85	A	A
86	C	C
87	U	U
88	G	G
89	C	C
90	G	G
91	A	A
92	A	A
93	U	U
94	G	G
95	G	G
96	C	C
97	U	U
98	C	C
99	A	A
100	U	U
101	U	U
102	A	A
103	A	A
104	A	A
105	U	U
106	C	C
107	A	A
108	G	G
109	U	U
110	U	U
111	A	A
112	U	U
113	G	G
114	G	G
115	U	U
116	U	U
117	C	C
118	C	C
119	U	U
120	U	U
121	U	U
122	G	G
123	G	G
124	U	U
125	C	C
126	G	G
127	C	C
128	U	U
129	C	C
130	G	G
131	C	-
132	U	-
133	C	-
134	C	-
135	U	-
136	C	-
137	U	-
138	C	-
139	C	-
140	C	U
141	A	A
142	C	C
143	U	U
144	U	U
145	G	G
146	G	G
147	A	A
148	U	U
149	A	A
150	A	A
151	C	C
152	U	U
153	G	G
154	U	U
155	G	G
156	G	G
157	U	U
158	A	A
159	A	A
160	U	U
161	U	U
162	C	C
163	U	U
164	A	A
165	G	G
166	A	A
167	G	G
168	C	C
169	U	U
170	A	A
171	A	A
172	U	U
173	A	A
174	C	C
175	A	A
176	U	U
177	G	G
178	C	C
179	C	C
180	G	G
181	A	A
182	C	C
183	G	G
184	G	G
185	G	G
186	C	C
187	G	G
188	C	C
189	U	U
190	G	G
191	A	A
192	C	C
193	C	C
194	C	C
195	C	C
196	C	C
197	U	U
198	U	U
199	C	C
200	G	G
201	C	C
202	G	G
203	G	G
204	G	G
205	G	G
206	G	G
207	G	G
208	G	G
209	A	A
210	U	U
211	G	G
212	C	C
213	G	G
214	U	U
215	G	G
216	C	C
217	A	A
218	U	U
219	U	U
220	U	U
221	A	A
222	U	U
223	C	C
224	A	A
225	G	G
226	A	-
227	U	-
228	C	-
229	A	-
230	A	-
231	A	-
232	A	-
233	C	-
234	C	-
235	A	-
236	A	-
237	C	-
238	C	-
239	C	-
240	G	-
241	G	-
242	U	-
243	C	-
244	A	-
245	G	-
246	C	-
247	C	-
248	C	-
249	C	-
250	U	-
251	C	-
252	U	-
253	C	-
254	C	-
255	G	-
256	G	-
257	C	-
258	C	-
259	C	-
260	C	-
261	G	-
262	G	-
263	C	-
264	C	-
265	G	-
266	G	-
267	G	-
268	G	-
269	G	-
270	G	-
271	C	-
272	G	-
273	G	-
274	G	-
275	C	-
276	G	-
277	C	-
278	C	-
279	G	-
280	G	-
281	C	-
282	G	-
283	G	-
284	C	-
285	U	-
286	U	-
287	U	U
288	G	G
289	G	G
290	U	U
291	G	G
292	A	A
293	C	C
294	U	U
295	C	C
296	U	U
297	A	A
298	G	G
299	A	A
300	U	U
301	A	A
302	A	A
303	C	C
304	C	C
305	U	U
306	C	C
307	G	G
308	G	G
309	G	G
310	C	C
311	C	C
312	G	G
313	A	A
314	U	U
315	C	C
316	G	G
317	C	C
318	A	A
319	C	C
320	G	G
321	C	C
322	C	C
323	C	C
324	C	-
325	C	-
326	C	-
327	G	-
328	U	-
329	G	G
330	G	G
331	C	C
332	G	G
333	G	G
334	C	C
335	G	G
336	A	A
337	C	C
338	G	G
339	A	A
340	C	C
341	C	C
342	C	C
343	A	A
344	U	U
345	U	U
346	C	C
347	G	G
348	A	A
349	A	A
350	C	C
351	G	G
352	U	U
353	C	C
354	U	U
355	G	G
356	C	C
357	C	C
358	C	C
359	U	U
360	A	A
361	U	U
362	C	C
363	A	A
364	A	A
365	C	C
366	U	U
367	U	U
368	U	U
369	C	C
370	G	G
371	A	A
372	U	U
373	G	G
374	G	G
375	U	U
376	A	A
377	G	G
378	U	U
379	C	C
380	G	G
381	C	C
382	C	C
383	G	G
384	U	U
385	G	G
386	C	C
387	C	C
388	U	U
389	A	A
390	C	C
391	C	C
392	A	A
393	U	U
394	G	G
395	G	G
396	U	U
397	G	G
398	A	A
399	C	C
400	C	C
401	A	A
402	C	C
403	G	G
404	G	G
405	G	G
406	U	U
407	G	G
408	A	A
409	C	C
410	G	G
411	G	G
412	G	G
413	G	G
414	A	A
415	A	A
416	U	U
417	C	C
418	A	A
419	G	G
420	G	G
421	G	G
422	U	U
423	U	U
424	C	C
425	G	G
426	A	A
427	U	U
428	U	U
429	C	C
430	C	C
431	G	G
432	G	G
433	A	A
434	G	G
435	A	A
436	G	G
437	G	G
438	G	G
439	A	A
440	G	G
441	C	C
442	C	C
443	U	U
444	G	G
445	A	A
446	G	G
447	A	A
448	A	A
449	A	A
450	C	C
451	G	G
452	G	G
453	C	C
454	U	U
455	A	A
456	C	C
457	C	C
458	A	A
459	C	C
460	A	A
461	U	U
462	C	C
463	C	C
464	A	A
465	A	A
466	G	G
467	G	G
468	A	A
469	A	A
470	G	G
471	G	G
472	C	C
473	A	A
474	G	G
475	C	C
476	A	A
477	G	G
478	G	G
479	C	C
480	G	G
481	C	C
482	G	G
483	C	C
484	A	A
485	A	A
486	A	A
487	U	U
488	U	U
489	A	A
490	C	C
491	C	C
492	C	C
493	A	A
494	C	C
495	U	U
496	C	C
497	C	C
498	C	C
499	G	G
500	A	A
501	C	C
502	C	C
503	C	C
504	G	G
505	G	G
506	G	G
507	G	G
508	A	A
509	G	G
510	G	G
511	U	U
512	A	A
513	G	G
514	U	U
515	G	G
516	A	A
517	C	C
518	G	G
519	A	A
520	A	A
521	A	A
522	A	A
523	A	A
524	U	U
525	A	A
526	A	A
527	C	C
528	A	A
529	A	A
530	U	U
531	A	A
532	C	C
533	A	A
534	G	G
535	G	G
536	A	A
537	C	C
538	U	U
539	C	C
540	U	U
541	U	U
542	U	U
543	C	C
544	G	G
545	A	A
546	G	G
547	G	G
548	C	C
549	C	C
550	C	C
551	U	U
552	G	G
553	U	U
554	A	A
555	A	A
556	U	U
557	U	U
558	G	G
559	G	G
560	A	A
561	A	A
562	U	U
563	G	G
564	A	A
565	G	G
566	U	U
567	C	C
568	C	C
569	A	A
570	C	C
571	U	U
572	U	U
573	U	U
574	A	A
575	A	A
576	A	A
577	U	U
578	C	C
579	C	C
580	U	U
581	U	U
582	U	C
583	A	C
584	A	G
585	C	C
586	G	G
587	A	A
588	G	G
589	G	G
590	A	A
591	U	U
592	C	C
593	C	C
594	A	A
595	U	U
596	U	U
597	G	G
598	G	G
599	A	A
600	G	G
601	G	G
602	G	G
603	C	C
604	A	A
605	A	A
606	G	G
607	U	U
608	C	C
609	U	U
610	G	G
611	G	G
612	U	U
613	G	G
614	C	C
615	C	C
616	A	A
617	G	G
618	C	C
619	A	A
620	G	G
621	C	C
622	C	C
623	G	G
624	C	C
625	G	G
626	G	G
627	U	U
628	A	A
629	A	A
630	U	U
631	U	U
632	C	C
633	C	C
634	A	A
635	G	G
636	C	C
637	U	U
638	C	C
639	C	C
640	A	A
641	A	A
642	U	U
643	A	A
644	G	G
645	C	C
646	G	G
647	U	U
648	A	A
649	U	U
650	A	A
651	U	U
652	U	U
653	A	A
654	A	A
655	A	A
656	G	G
657	U	U
658	U	U
659	G	G
660	C	C
661	U	U
662	G	G
663	C	C
664	A	A
665	G	G
666	U	U
667	U	U
668	A	A
669	A	A
670	A	A
671	A	A
672	A	A
673	G	G
674	C	C
675	U	U
676	C	C
677	G	G
678	U	U
679	A	A
680	G	G
681	U	U
682	U	U
683	G	G
684	G	G
685	A	A
686	U	U
687	C	C
688	U	U
689	U	U
690	G	G
691	G	G
692	G	G
693	A	A
694	G	G
695	C	C
696	G	G
697	G	G
698	G	-
699	C	-
700	G	-
701	G	-
702	G	-
703	C	-
704	G	-
705	G	-
706	U	-
707	C	-
708	C	-
709	G	-
710	C	-
711	C	-
712	G	-
713	C	-
714	G	-
715	A	-
716	G	-
717	G	-
718	C	-
719	G	-
720	A	-
721	G	-
722	C	-
723	C	-
724	A	-
725	C	-
726	C	-
727	G	-
728	C	-
729	C	C
730	C	C
731	G	G
732	U	U
733	C	C
734	C	C
735	C	C
736	C	C
737	G	-
738	C	-
739	C	-
740	C	-
741	C	-
742	U	-
743	U	U
744	G	G
745	C	C
746	C	-
747	U	-
748	C	-
749	U	U
750	C	C
751	G	G
752	G	G
753	C	C
754	G	G
755	C	C
756	C	C
757	C	-
758	C	-
759	C	-
760	U	-
761	C	-
762	G	-
763	A	-
764	U	-
765	G	-
766	C	-
767	U	-
768	C	-
769	U	-
770	U	-
771	A	-
772	G	-
773	C	-
774	U	-
775	G	-
776	A	-
777	G	-
778	U	-
779	G	-
780	U	-
781	C	-
782	C	-
783	C	-
784	G	-
785	C	-
786	G	-
787	G	-
788	G	G
789	G	G
790	C	C
791	C	C
792	C	C
793	G	G
794	A	A
795	A	A
796	G	G
797	C	C
798	G	G
799	U	U
800	U	U
801	U	U
802	A	A
803	C	C
804	U	U
805	U	U
806	U	U
807	G	G
808	A	A
809	A	A
810	A	A
811	A	A
812	A	A
813	A	A
814	U	U
815	U	U
816	A	A
817	G	G
818	A	A
819	G	G
820	U	U
821	G	G
822	U	U
823	U	U
824	C	C
825	A	A
826	A	A
827	A	A
828	G	G
829	C	C
830	A	A
831	G	G
832	G	G
833	C	C
834	C	C
835	C	-
836	G	-
837	A	-
838	G	-
839	C	-
840	C	-
841	G	G
842	C	C
843	C	C
844	U	U
845	G	G
846	G	G
847	A	A
848	U	U
849	A	A
850	C	C
851	C	C
852	G	G
853	C	C
854	A	A
855	G	G
856	C	C
857	U	U
858	A	A
859	G	G
860	G	G
861	A	A
862	A	A
863	U	U
864	A	A
865	A	A
866	U	U
867	G	G
868	G	G
869	A	A
870	A	A
871	U	U
872	A	A
873	G	G
874	G	G
875	A	A
876	C	C
877	C	C
878	G	G
879	C	C
880	G	G
881	G	G
882	U	U
883	U	U
884	C	C
885	U	U
886	A	A
887	U	U
888	U	U
889	U	U
890	U	U
891	G	G
892	U	U
893	U	U
894	G	G
895	G	G
896	U	U
897	U	U
898	U	U
899	U	U
900	C	C
901	G	G
902	G	G
903	A	A
904	A	A
905	C	C
906	U	U
907	G	G
908	A	A
909	G	G
910	G	G
911	C	C
912	C	C
913	A	A
914	U	U
915	G	G
916	A	A
917	U	U
918	U	U
919	A	A
920	A	A
921	G	G
922	A	A
923	G	G
924	G	G
925	G	G
926	A	A
927	C	C
928	G	G
929	G	G
930	C	C
931	C	C
932	G	G
933	G	G
934	G	G
935	G	G
936	G	G
937	C	C
938	A	A
939	U	U
940	U	U
941	C	C
942	G	G
943	U	U
944	A	A
945	U	U
946	U	U
947	G	G
948	C	C
949	G	G
950	C	C
951	C	C
952	G	G
953	C	C
954	U	U
955	A	A
956	G	G
957	A	A
958	G	G
959	G	G
960	U	U
961	G	G
962	A	A
963	A	A
964	A	A
965	U	U
966	U	U
967	C	C
968	U	U
969	U	U
970	G	G
971	G	G
972	A	A
973	C	C
974	C	C
975	G	G
976	G	G
977	C	C
978	G	G
979	C	C
980	A	A
981	A	A
982	G	G
983	A	A
984	C	C
985	G	G
986	G	G
987	A	A
988	C	C
989	C	C
990	A	A
991	G	G
992	A	A
993	G	G
994	C	C
995	G	G
996	A	A
997	A	A
998	A	A
999	G	G
1000	C	C
1001	A	A
1002	U	U
1003	U	U
1004	U	U
1005	G	G
1006	C	C
1007	C	C
1008	A	A
1009	A	A
1010	G	G
1011	A	A
1012	A	A
1013	U	U
1014	G	G
1015	U	U
1016	U	U
1017	U	U
1018	U	U
1019	C	C
1020	A	A
1021	U	U
1022	U	U
1023	A	A
1024	A	A
1025	U	U
1026	C	C
1027	A	A
1028	A	A
1029	G	G
1030	A	A
1031	A	A
1032	C	C
1033	G	G
1034	A	A
1035	A	A
1036	A	A
1037	G	G
1038	U	U
1039	C	C
1040	G	G
1041	G	G
1042	A	A
1043	G	G
1044	G	G
1045	U	U
1046	U	U
1047	C	C
1048	G	G
1049	A	A
1050	A	A
1051	G	G
1052	A	A
1053	C	C
1054	G	G
1055	A	A
1056	U	U
1057	C	C
1058	A	A
1059	G	G
1060	A	A
1061	U	U
1062	A	A
1063	C	C
1064	C	C
1065	G	G
1066	U	U
1067	C	C
1068	G	G
1069	U	U
1070	A	A
1071	G	G
1072	U	U
1073	U	U
1074	C	C
1075	C	C
1076	G	G
1077	A	A
1078	C	C
1079	C	C
1080	A	A
1081	U	U
1082	A	A
1083	A	A
1084	A	A
1085	C	C
1086	G	G
1087	A	A
1088	U	U
1089	G	G
1090	C	C
1091	C	C
1092	G	G
1093	A	A
1094	C	C
1095	C	U
1096	G	G
1097	G	G
1098	C	C
1099	G	G
1100	A	A
1101	U	U
1102	G	G
1103	C	C
1104	G	G
1105	G	G
1106	C	C
1107	G	G
1108	G	G
1109	C	C
1110	G	G
1111	U	U
1112	U	U
1113	A	A
1114	U	U
1115	U	U
1116	C	C
1117	C	C
1118	C	C
1119	A	A
1120	U	U
1121	G	G
1122	A	A
1123	C	C
1124	C	C
1125	C	C
1126	G	G
1127	C	C
1128	C	C
1129	G	G
1130	G	G
1131	G	G
1132	C	C
1133	A	A
1134	G	G
1135	C	C
1136	U	U
1137	U	U
1138	C	C
1139	C	C
1140	G	G
1141	G	G
1142	G	G
1143	A	A
1144	A	A
1145	A	A
1146	C	C
1147	C	C
1148	A	A
1149	A	A
1150	A	A
1151	G	G
1152	U	U
1153	C	C
1154	U	U
1155	U	U
1156	U	U
1157	G	G
1158	G	G
1159	G	G
1160	U	U
1161	U	U
1162	C	C
1163	C	C
1164	G	G
1165	G	G
1166	G	G
1167	G	G
1168	G	G
1169	G	G
1170	A	A
1171	G	G
1172	U	U
1173	A	A
1174	U	U
1175	G	G
1176	G	G
1177	U	U
1178	U	U
1179	G	G
1180	C	C
1181	A	A
1182	A	A
1183	A	A
1184	G	G
1185	C	C
1186	U	U
1187	G	G
1188	A	A
1189	A	A
1190	A	A
1191	C	C
1192	U	U
1193	U	U
1194	A	A
1195	A	A
1196	A	A
1197	G	G
1198	G	G
1199	A	A
1200	A	A
1201	U	U
1202	U	U
1203	G	G
1204	A	A
1205	C	C
1206	G	G
1207	G	G
1208	A	A
1209	A	A
1210	G	G
1211	G	G
1212	G	G
1213	C	C
1214	A	A
1215	C	C
1216	C	C
1217	A	A
1218	C	C
1219	C	C
1220	A	A
1221	G	G
1222	G	G
1223	A	A
1224	G	G
1225	U	U
1226	G	G
1227	G	G
1228	A	A
1229	G	G
1230	C	C
1231	C	C
1232	U	U
1233	G	G
1234	C	C
1235	G	G
1236	G	G
1237	C	C
1238	U	U
1239	U	U
1240	A	A
1241	A	A
1242	U	U
1243	U	U
1244	U	U
1245	G	G
1246	A	A
1247	C	C
1248	U	U
1249	C	C
1250	A	A
1251	A	A
1252	C	C
1253	A	A
1254	C	C
1255	G	G
1256	G	G
1257	G	G
1258	A	A
1259	A	A
1260	A	A
1261	C	C
1262	C	C
1263	U	U
1264	C	C
1265	A	A
1266	C	C
1267	C	C
1268	C	C
1269	G	G
1270	G	G
1271	C	C
1272	C	C
1273	C	C
1274	G	G
1275	G	G
1276	A	A
1277	C	C
1278	A	A
1279	C	C
1280	G	G
1281	G	G
1282	A	A
1283	C	C
1284	A	A
1285	G	G
1286	G	G
1287	A	A
1288	U	U
1289	U	U
1290	G	G
1291	A	A
1292	C	C
1293	A	A
1294	G	G
1295	A	A
1296	U	U
1297	U	U
1298	G	G
1299	A	A
1300	U	U
1301	A	A
1302	G	G
1303	C	C
1304	U	U
1305	C	C
1306	U	U
1307	U	U
1308	U	U
1309	C	C
1310	U	U
1311	C	C
1312	G	G
1313	A	A
1314	U	U
1315	U	U
1316	C	C
1317	C	C
1318	G	G
1319	U	U
1320	G	G
1321	G	G
1322	G	G
1323	U	U
1324	G	G
1325	G	G
1326	U	U
1327	G	G
1328	G	G
1329	U	U
1330	G	G
1331	C	C
1332	A	A
1333	U	U
1334	G	G
1335	G	G
1336	C	C
1337	C	C
1338	G	G
1339	U	U
1340	U	U
1341	C	C
1342	U	U
1343	U	U
1344	A	A
1345	G	G
1346	U	U
1347	U	U
1348	G	G
1349	G	G
1350	U	U
1351	G	G
1352	G	G
1353	A	A
1354	G	G
1355	C	C
1356	G	G
1357	A	A
1358	U	U
1359	U	U
1360	U	U
1361	G	G
1362	U	U
1363	C	C
1364	U	U
1365	G	G
1366	G	G
1367	U	U
1368	U	U
1369	A	A
1370	A	A
1371	U	U
1372	U	U
1373	C	C
1374	C	C
1375	G	G
1376	A	A
1377	U	U
1378	A	A
1379	A	A
1380	C	C
1381	G	G
1382	A	A
1383	A	A
1384	C	C
1385	G	G
1386	A	A
1387	G	G
1388	A	A
1389	C	C
1390	U	U
1391	C	C
1392	U	U
1393	G	G
1394	G	G
1395	C	C
1396	A	A
1397	U	U
1398	G	G
1399	C	C
1400	U	U
1401	A	A
1402	A	A
1403	C	C
1404	U	U
1405	A	A
1406	G	G
1407	U	U
1408	U	U
1409	A	A
1410	C	C
1411	G	G
1412	C	C
1413	G	G
1414	A	A
1415	C	C
1416	C	C
1417	C	C
1418	C	-
1419	C	-
1420	G	-
1421	A	-
1422	G	-
1423	C	C
1424	G	G
1425	G	G
1426	U	U
1427	C	C
1428	G	G
1429	G	G
1430	C	C
1431	G	G
1432	U	U
1433	C	-
1434	C	-
1435	C	-
1436	C	-
1437	C	-
1438	A	A
1439	A	A
1440	C	C
1441	U	U
1442	U	U
1443	C	C
1444	U	U
1445	U	U
1446	A	A
1447	G	G
1448	A	A
1449	G	G
1450	G	G
1451	G	G
1452	A	A
1453	C	C
1454	A	A
1455	A	A
1456	G	G
1457	U	U
1458	G	G
1459	G	G
1460	C	C
1461	G	G
1462	U	U
1463	U	U
1464	C	C
1465	A	A
1466	G	G
1467	C	C
1468	C	C
1469	A	A
1470	C	C
1471	C	C
1472	C	C
1473	G	G
1474	A	A
1475	G	G
1476	A	A
1477	U	U
1478	U	U
1479	G	G
1480	A	A
1481	G	G
1482	C	C
1483	A	A
1484	A	A
1485	U	U
1486	A	A
1487	A	A
1488	C	C
1489	A	A
1490	G	G
1491	G	G
1492	U	U
1493	C	C
1494	U	U
1495	G	G
1496	U	U
1497	G	G
1498	A	A
1499	U	U
1500	G	G
1501	C	C
1502	C	C
1503	C	C
1504	U	U
1505	U	U
1506	A	A
1507	G	G
1508	A	A
1509	U	U
1510	G	G
1511	U	U
1512	C	C
1513	C	C
1514	G	G
1515	G	G
1516	G	G
1517	G	G
1518	C	C
1519	U	U
1520	G	G
1521	C	C
1522	A	A
1523	C	C
1524	G	G
1525	C	C
1526	G	G
1527	C	C
1528	G	G
1529	C	C
1530	U	U
1531	A	A
1532	C	C
1533	A	A
1534	C	C
1535	U	U
1536	G	G
1537	A	A
1538	C	C
1539	U	U
1540	G	G
1541	G	G
1542	C	C
1543	U	U
1544	C	C
1545	A	A
1546	G	G
1547	C	C
1548	G	G
1549	U	U
1550	G	G
1551	U	U
1552	G	G
1553	C	C
1554	C	C
1555	U	U
1556	A	A
1557	C	C
1558	C	C
1559	C	C
1560	U	U
1561	A	A
1562	C	C
1563	G	G
1564	C	C
1565	C	C
1566	G	G
1567	G	G
1568	C	C
1569	A	A
1570	G	G
1571	G	G
1572	C	C
1573	G	G
1574	C	C
1575	G	G
1576	G	G
1577	G	G
1578	U	U
1579	A	A
1580	A	A
1581	C	C
1582	C	C
1583	C	C
1584	G	G
1585	U	U
1586	U	U
1587	G	G
1588	A	A
1589	A	A
1590	C	C
1591	C	C
1592	C	C
1593	C	C
1594	A	A
1595	U	U
1596	U	U
1597	C	C
1598	G	G
1599	U	U
1600	G	G
1601	A	A
1602	U	U
1603	G	G
1604	G	G
1605	G	G
1606	G	G
1607	A	A
1608	U	U
1609	C	C
1610	G	G
1611	G	G
1612	G	G
1613	G	G
1614	A	A
1615	U	U
1616	U	U
1617	G	G
1618	C	C
1619	A	A
1620	A	A
1621	U	U
1622	U	U
1623	A	A
1624	U	U
1625	U	U
1626	C	C
1627	C	C
1628	C	C
1629	C	C
1630	A	A
1631	U	U
1632	G	G
1633	A	A
1634	A	A
1635	C	C
1636	G	G
1637	A	A
1638	G	G
1639	G	G
1640	A	A
1641	A	A
1642	U	U
1643	U	U
1644	C	C
1645	C	C
1646	C	C
1647	A	A
1648	G	G
1649	U	U
1650	A	A
1651	A	A
1652	G	G
1653	U	U
1654	G	G
1655	C	C
1656	G	G
1657	G	G
1658	G	G
1659	U	U
1660	C	C
1661	A	A
1662	U	U
1663	A	A
1664	A	A
1665	G	G
1666	C	C
1667	U	U
1668	U	U
1669	G	G
1670	C	C
1671	G	G
1672	U	U
1673	U	U
1674	G	G
1675	A	A
1676	U	U
1677	U	U
1678	A	A
1679	A	A
1680	G	G
1681	U	U
1682	C	C
1683	C	C
1684	C	C
1685	U	U
1686	G	G
1687	C	C
1688	C	C
1689	C	C
1690	U	U
1691	U	U
1692	U	U
1693	G	G
1694	U	U
1695	A	A
1696	C	C
1697	A	A
1698	C	C
1699	A	A
1700	C	C
1701	C	C
1702	G	G
1703	C	C
1704	C	C
1705	C	C
1706	G	G
1707	U	U
1708	C	C
1709	G	G
1710	C	C
1711	U	U
1712	A	A
1713	C	C
1714	U	U
1715	A	A
1716	C	C
1717	C	C
1718	G	G
1719	A	A
1720	U	U
1721	U	U
1722	G	G
1723	G	G
1724	A	A
1725	U	U
1726	G	G
1727	G	G
1728	U	U
1729	U	U
1730	U	U
1731	A	A
1732	G	G
1733	U	U
1734	G	G
1735	A	A
1736	G	G
1737	G	G
1738	C	C
1739	C	C
1740	C	C
1741	U	U
1742	C	C
1743	G	G
1744	G	G
1745	A	A
1746	U	U
1747	C	C
1748	G	G
1749	G	G
1750	C	C
1751	C	C
1752	C	C
1753	C	C
1754	G	G
1755	C	C
1756	C	C
1757	G	G
1758	G	G
1759	G	G
1760	G	G
1761	U	U
1762	C	-
1763	G	-
1764	G	-
1765	C	-
1766	C	-
1767	C	-
1768	A	-
1769	C	-
1770	G	-
1771	G	G
1772	C	C
1773	C	C
1774	C	C
1775	U	U
1776	G	G
1777	G	G
1778	C	C
1779	G	G
1780	G	G
1781	A	A
1782	G	G
1783	C	C
1784	G	G
1785	C	C
1786	U	U
1787	G	G
1788	A	A
1789	G	G
1790	A	A
1791	A	A
1792	G	G
1793	A	A
1794	C	C
1795	G	G
1796	G	G
1797	U	U
1798	C	C
1799	G	G
1800	A	A
1801	A	A
1802	C	C
1803	U	U
1804	U	U
1805	G	G
1806	A	A
1807	C	C
1808	U	U
1809	A	A
1810	U	U
1811	C	C
1812	U	U
1813	A	A
1814	G	G
1815	A	A
1816	G	G
1817	G	G
1818	A	A
1819	A	A
1820	G	G
1821	U	U
1822	A	A
1823	A	A
1824	A	A
1825	A	A
1826	G	G
1827	U	U
1828	C	C
1829	G	G
1830	U	U
1831	A	A
1832	A	A
1833	C	C
1834	A	A
1835	A	A
1836	G	G
1837	G	G
1838	U	U
1839	U	U
1840	U	U
1841	C	C
1842	C	C
1843	G	G
1844	U	U
1845	A	A
1846	G	G
1847	G	G
1848	U	U
1849	G	G
1850	A	A
1851	A	A
1852	C	C
1853	C	C
1854	U	U
1855	G	G
1856	C	C
1857	G	G
1858	G	G
1859	A	A
1860	A	A
1861	G	G
1862	G	G
1863	A	A
1864	U	U
1865	C	C
1866	A	A
1867	U	U
1868	U	U
1869	A	A
